# Supplementary material for: A moving-window bayesian network model for assessing systemic risk in financial markets
Source: PLoS One. 2023 Jan 20;18(1):e0279888. doi: 10.1371/journal.pone.0279888 (PMC9858016; doi:10.1371/journal.pone.0279888)
Supplement: S1 File — (ZIP) [file pone.0279888.s001.zip]

Archive with 2 entries (2 files):
- main.tex
- supporting information.pdf
